# Supplementary material for: Dynamics of Streptococcus mutans Transcriptome in Response to Starch and Sucrose during Biofilm Development
Source: PLoS One. 2010 Oct 19;5(10):e13478. doi: 10.1371/journal.pone.0013478 (PMC2957427; doi:10.1371/journal.pone.0013478)
Supplement: Data S2 — The file shows quality scores of the arrays. (0.04 MB XLS) [file pone.0013478.s003.xls]

## Sheet: 21h
Supplemental table with quality scores produced for each of the arrays using class prediction feature from BRB-ArrayTools:
21h
Analysis A) 0.5% sucrose + 1% starch vs. 1% sucrose
Performance of classifiers during cross-validation.
	Array id	Class label	Mean Number of genes in classifier	Compound Covariate Predictor Correct?	Diagonal Linear Discriminant Analysis Correct?	1-Nearest Neighbor	3-Nearest Neighbors Correct?	Nearest Centroid Correct?	Support Vector Machines Correct?	Bayesian Compound Covariate Predictor Correct?
1	13729649	0.5%suc + 1% st	13	YES	YES	YES	YES	YES	YES	YES
2	13729652	0.5%suc + 1% st	15	YES	YES	YES	YES	YES	YES	YES
3	13729655	0.5%suc + 1% st	13	YES	YES	YES	YES	YES	YES	YES
4	13810445	0.5%suc + 1% st	16	YES	YES	YES	YES	YES	YES	YES
5	13729396	1% suc	13	YES	YES	YES	YES	YES	YES	YES
6	13729650	1% suc	13	YES	YES	YES	YES	YES	YES	YES
7	13729653	1% suc	15	YES	YES	YES	YES	YES	YES	YES
8	13804178	1% suc	16	YES	YES	YES	YES	YES	YES	YES
Mean percent of correct classification:				100	100	100	100	100	100	100
Analysis B) 0.5% sucrose + 1% starch vs. 0.5% sucrose
Performance of classifiers during cross-validation.
	Array id	Class label	Mean Number of genes in classifier	Compound Covariate Predictor Correct?	Diagonal Linear Discriminant Analysis Correct?	1-Nearest Neighbor	3-Nearest Neighbors Correct?	Nearest Centroid Correct?	Support Vector Machines Correct?	Bayesian Compound Covariate Predictor Correct?
1	13729648	0.5% suc	39	YES	YES	YES	YES	YES	YES	YES
2	13729651	0.5% suc	45	YES	YES	YES	YES	YES	YES	YES
3	13729654	0.5% suc	47	YES	YES	YES	YES	YES	YES	YES
4	13810444	0.5% suc	49	YES	YES	YES	YES	YES	YES	YES
5	13729649	0.5%suc + 1% st	44	YES	YES	YES	YES	YES	YES	YES
6	13729652	0.5%suc + 1% st	45	YES	YES	YES	YES	YES	YES	YES
7	13729655	0.5%suc + 1% st	41	YES	YES	YES	YES	YES	YES	YES
8	13810445	0.5%suc + 1% st	47	YES	YES	YES	YES	YES	YES	YES
Mean percent of correct classification:				100	100	100	100	100	100	100
Analysis C) 0.5% sucrose vs. 1% sucrose
Performance of classifiers during cross-validation.
	Array id	Class label	Mean Number of genes in classifier	Compound Covariate Predictor Correct?	Diagonal Linear Discriminant Analysis Correct?	1-Nearest Neighbor	3-Nearest Neighbors Correct?	Nearest Centroid Correct?	Support Vector Machines Correct?	Bayesian Compound Covariate Predictor Correct?
1	13729648	0.5% suc	26	YES	YES	YES	YES	YES	YES	YES
2	13729651	0.5% suc	31	YES	YES	YES	YES	YES	YES	YES
3	13729654	0.5% suc	27	YES	YES	YES	YES	YES	YES	YES
4	13810444	0.5% suc	25	YES	YES	YES	YES	YES	YES	YES
5	13729396	1% suc	22	YES	YES	YES	YES	YES	YES	YES
6	13729650	1% suc	24	YES	YES	YES	YES	YES	YES	YES
7	13729653	1% suc	26	YES	YES	YES	YES	YES	YES	YES
8	13804178	1% suc	27	YES	YES	YES	YES	YES	YES	YES
Mean percent of correct classification:				100	100	100	100	100	100	100
Feature selection criteria:
Genes significantly different between the classes at 0.001 significance level were used for class prediction.
Only genes with the fold-difference between the two classes exceeding 2 were used for class prediction.

## Sheet: 24h
Supplemental table with quality scores produced for each of the arrays using class prediction feature from BRB-ArrayTools:
24h
Analysis A) 0.5% sucrose + 1% starch vs. 1% sucrose
Performance of classifiers during cross-validation.
	Array id	Class label	Mean Number of genes in classifier	Compound Covariate Predictor Correct?	Diagonal Linear Discriminant Analysis Correct?	1-Nearest Neighbor	3-Nearest Neighbors Correct?	Nearest Centroid Correct?	Support Vector Machines Correct?	Bayesian Compound Covariate Predictor Correct?
1	13804203	0.5%suc + 1%st	6	YES	YES	YES	YES	YES	YES	YES
2	13810440	0.5%suc + 1%st	3	YES	YES	YES	YES	YES	YES	YES
3	13810479	0.5%suc + 1%st	2	YES	YES	YES	YES	YES	YES	YES
4	13811000	0.5%suc + 1%st	3	YES	YES	YES	YES	YES	YES	YES
5	13804204	1%suc	3	YES	YES	YES	YES	YES	YES	YES
6	13810443	1%suc	3	YES	YES	YES	YES	YES	YES	YES
7	13810480	1%suc	4	YES	YES	YES	YES	YES	YES	YES
8	13811005	1%suc	4	YES	YES	YES	YES	YES	YES	YES
Mean percent of correct classification:				100	100	100	100	100	100	100
Analysis B) 0.5% sucrose + 1% starch vs. 0.5% sucrose
Performance of classifiers during cross-validation.
	Array id	Class label	Mean Number of genes in classifier	Compound Covariate Predictor Correct?	Diagonal Linear Discriminant Analysis Correct?	1-Nearest Neighbor	3-Nearest Neighbors Correct?	Nearest Centroid Correct?	Support Vector Machines Correct?	Bayesian Compound Covariate Predictor Correct?
1	13804202	0.5%suc	6	YES	YES	YES	YES	YES	YES	YES
2	13810439	0.5%suc	6	YES	YES	YES	YES	YES	YES	YES
3	13810998	0.5%suc	8	YES	YES	YES	YES	YES	YES	YES
4	13810999	0.5%suc	7	YES	YES	YES	YES	YES	YES	YES
5	13804203	0.5%suc + 1%st	5	YES	YES	YES	YES	YES	YES	YES
6	13810440	0.5%suc + 1%st	6	YES	YES	YES	YES	YES	YES	YES
7	13810479	0.5%suc + 1%st	6	YES	YES	YES	YES	YES	YES	YES
8	13811000	0.5%suc + 1%st	7	YES	YES	YES	YES	YES	YES	YES
Mean percent of correct classification:				100	100	100	100	100	100	100
Analysis C) 0.5% sucrose vs. 1% sucrose
Performance of classifiers during cross-validation.
	Array id	Class label	Mean Number of genes in classifier	Compound Covariate Predictor Correct?	Diagonal Linear Discriminant Analysis Correct?	1-Nearest Neighbor	3-Nearest Neighbors Correct?	Nearest Centroid Correct?	Support Vector Machines Correct?	Bayesian Compound Covariate Predictor Correct?
1	13804202	0.5% suc	3	YES	YES	YES	YES	YES	YES	YES
2	13810439	0.5% suc	4	YES	YES	YES	YES	YES	YES	YES
3	13810998	0.5% suc	5	YES	YES	YES	YES	YES	YES	YES
4	13810999	0.5% suc	6	YES	YES	YES	YES	YES	YES	YES
5	13804204S	1% suc	3	YES	YES	YES	YES	YES	YES	YES
6	13810443	1% suc	8	YES	YES	YES	YES	YES	YES	YES
7	13810480	1% suc	6	YES	YES	YES	YES	YES	YES	YES
8	13811005	1% suc	4	YES	YES	YES	YES	YES	YES	YES
Mean percent of correct classification:				100	100	100	100	100	100	100
Feature selection criteria:
Genes significantly different between the classes at 0.001 significance level were used for class prediction.
Only genes with the fold-difference between the two classes exceeding 2 were used for class prediction.

## Sheet: 30h
Supplemental table with quality scores produced for each of the arrays using class prediction feature from BRB-ArrayTools:
30h
Analysis A) 0.5% sucrose + 1% starch vs. 1% sucrose
Performance of classifiers during cross-validation.
	Array id	Class label	Mean Number of genes in classifier	Compound Covariate Predictor Correct?	Diagonal Linear Discriminant Analysis Correct?	1-Nearest Neighbor	3-Nearest Neighbors Correct?	Nearest Centroid Correct?	Support Vector Machines Correct?	Bayesian Compound Covariate Predictor Correct?
1	13729636	0.5% suc + 1% st	156	YES	YES	YES	YES	YES	YES	YES
2	13729639	0.5% suc + 1% st	175	YES	YES	YES	YES	YES	YES	YES
3	13729642	0.5% suc + 1% st	173	YES	YES	YES	YES	YES	YES	YES
4	13729646	0.5% suc + 1% st	171	YES	YES	YES	YES	YES	YES	YES
5	13729637	1% suc	150	YES	YES	YES	YES	YES	YES	YES
6	13729640	1% suc	173	YES	YES	YES	YES	YES	YES	YES
7	13729643	1% suc	173	YES	YES	YES	YES	YES	YES	YES
8	13729647	1% suc	138	YES	YES	YES	YES	YES	YES	YES
Mean percent of correct classification:				100	100	100	100	100	100	100
Analysis B) 0.5% sucrose + 1% starch vs. 0.5% sucrose
Performance of classifiers during cross-validation.
	Array id	Class label	Mean Number of genes in classifier	Compound Covariate Predictor Correct?	Diagonal Linear Discriminant Analysis Correct?	1-Nearest Neighbor	3-Nearest Neighbors Correct?	Nearest Centroid Correct?	Support Vector Machines Correct?	Bayesian Compound Covariate Predictor Correct?
1	13729635	0.5%suc	82	YES	YES	YES	YES	YES	YES	YES
2	13729638	0.5%suc	84	YES	YES	YES	YES	YES	YES	YES
3	13729641	0.5%suc	86	YES	YES	YES	YES	YES	YES	YES
4	13729644	0.5%suc	69	YES	YES	YES	YES	YES	YES	YES
5	13729636	0.5%suc + 1% st	96	YES	YES	YES	YES	YES	YES	YES
6	13729639	0.5%suc + 1% st	72	YES	YES	YES	YES	YES	YES	YES
7	13729642	0.5%suc + 1% st	93	YES	YES	YES	YES	YES	YES	YES
8	13729646	0.5%suc + 1% st	76	YES	YES	YES	YES	YES	YES	YES
Mean percent of correct classification:				100	100	100	100	100	100	100
Analysis C) 0.5% sucrose vs. 1% sucrose
Performance of classifiers during cross-validation.
	Array id	Class label	Mean Number of genes in classifier	Compound Covariate Predictor Correct?	Diagonal Linear Discriminant Analysis Correct?	1-Nearest Neighbor	3-Nearest Neighbors Correct?	Nearest Centroid Correct?	Support Vector Machines Correct?	Bayesian Compound Covariate Predictor Correct?
1	13729635	0.5% suc	360	YES	YES	YES	YES	YES	YES	YES
2	13729638	0.5% suc	339	YES	YES	YES	YES	YES	YES	YES
3	13729641	0.5% suc	334	YES	YES	YES	YES	YES	YES	YES
4	13729644	0.5% suc	331	YES	YES	YES	YES	YES	YES	YES
5	13729637	1% suc	318	YES	YES	YES	YES	YES	YES	YES
6	13729640	1% suc	329	YES	YES	YES	YES	YES	YES	YES
7	13729643	1% suc	327	YES	YES	YES	YES	YES	YES	YES
8	13729647	1% suc	325	YES	YES	YES	YES	YES	YES	YES
Mean percent of correct classification:				100	100	100	100	100	100	100
Feature selection criteria:
Genes significantly different between the classes at 0.001 significance level were used for class prediction.
Only genes with the fold-difference between the two classes exceeding 2 were used for class prediction.

## Sheet: 34h
Supplemental table with quality scores produced for each of the arrays using class prediction feature from BRB-ArrayTools:
34h
Analysis A) 0.5% sucrose + 1% starch vs. 1% sucrose
Performance of classifiers during cross-validation.
	Array id	Class label	Mean Number of genes in classifier	Compound Covariate Predictor Correct?	Diagonal Linear Discriminant Analysis Correct?	1-Nearest Neighbor	3-Nearest Neighbors Correct?	Nearest Centroid Correct?	Support Vector Machines Correct?	Bayesian Compound Covariate Predictor Correct?
1	13804188	0.5%sucrose+1%st	23	YES	YES	YES	YES	YES	YES	YES
2	13804193	0.5%sucrose+1%st	19	YES	YES	YES	YES	YES	YES	YES
3	13804196	0.5%sucrose+1%st	21	YES	YES	YES	YES	YES	YES	YES
4	13804199	0.5%sucrose+1%st	24	YES	YES	YES	YES	YES	YES	YES
5	13829141	0.5%sucrose+1%st	27	YES	YES	YES	YES	YES	YES	YES
6	13804190	1%suc	21	YES	YES	YES	YES	YES	YES	YES
7	13804194	1%suc	22	YES	YES	YES	YES	YES	YES	YES
8	13804197	1%suc	25	YES	YES	YES	YES	YES	YES	YES
9	13804201	1%suc	22	YES	YES	YES	YES	YES	YES	YES
10	13829142	1%suc	22	YES	YES	YES	YES	YES	YES	YES
Mean percent of correct classification:				100	100	100	100	100	100	100
Analysis B) 0.5% sucrose + 1% starch vs. 0.5% sucrose
Performance of classifiers during cross-validation.
	Array id	Class label	Mean Number of genes in classifier	Compound Covariate Predictor Correct?	Diagonal Linear Discriminant Analysis Correct?	1-Nearest Neighbor	3-Nearest Neighbors Correct?	Nearest Centroid Correct?	Support Vector Machines Correct?	Bayesian Compound Covariate Predictor Correct?
1	13804187	0.5%suc	11	YES	YES	YES	YES	YES	YES	YES
2	13804191	0.5%suc	7	YES	YES	YES	YES	YES	YES	YES
3	13804195	0.5%suc	11	YES	YES	YES	YES	YES	YES	YES
4	13804198	0.5%suc	7	YES	YES	YES	YES	YES	YES	YES
5	13804188	0.5%suc+1%st	13	YES	YES	YES	YES	YES	YES	YES
6	13804193	0.5%suc+1%st	12	YES	YES	YES	YES	YES	YES	YES
7	13804196	0.5%suc+1%st	9	YES	YES	YES	YES	YES	YES	YES
8	13804199	0.5%suc+1%st	6	YES	YES	YES	YES	YES	YES	YES
Mean percent of correct classification:				100	100	100	100	100	100	100
Analysis C) 0.5% sucrose vs. 1% sucrose
Performance of classifiers during cross-validation.
	Array id	Class label	Mean Number of genes in classifier	Compound Covariate Predictor Correct?	Diagonal Linear Discriminant Analysis Correct?	1-Nearest Neighbor	3-Nearest Neighbors Correct?	Nearest Centroid Correct?	Support Vector Machines Correct?	Bayesian Compound Covariate Predictor Correct?
1	13804187	0.5%suc	27	YES	YES	YES	YES	YES	YES	YES
2	13804191	0.5%suc	24	YES	YES	YES	YES	YES	YES	YES
3	13804195	0.5%suc	25	YES	YES	YES	YES	YES	YES	YES
4	13804198	0.5%suc	28	YES	YES	YES	YES	YES	YES	YES
5	13829139	0.5%suc	28	YES	YES	YES	YES	YES	YES	YES
6	13804190	1%suc	29	YES	YES	YES	YES	YES	YES	YES
7	13804194	1%suc	29	YES	YES	YES	YES	YES	YES	YES
8	13804197	1%suc	29	YES	YES	YES	YES	YES	YES	YES
9	13804201	1%suc	26	YES	YES	YES	YES	YES	YES	YES
10	13829142	1%suc	32	YES	YES	YES	YES	YES	YES	YES
Mean percent of correct classification:				100	100	100	100	100	100	100
Feature selection criteria:
Genes significantly different between the classes at 0.001 significance level were used for class prediction.
Only genes with the fold-difference between the two classes exceeding 2 were used for class prediction.
