# Supplementary material for: Dynamics of Streptococcus mutans Transcriptome in Response to Starch and Sucrose during Biofilm Development
Source: PLoS One. 2010 Oct 19;5(10):e13478. doi: 10.1371/journal.pone.0013478 (PMC2957427; doi:10.1371/journal.pone.0013478)
Supplement: Data S3 — The file shows the microarray data output after using BRB-Array-Tools, and then processed with MDV software (post-MDV analysis). (0.10 MB XLS) [file pone.0013478.s004.xls]

## Sheet: 21h
Biofilms 21h: List of genes differentially expressed after cutoff: fold >1.8 or <0.6.
Gene ID	Gene Name	A) 0.5%suc+1%st vs. 1% suc	B) 0.5%suc+1%st vs. 0.5% suc	C) 0.5%suc vs. 1% suc	Functional class annotation
SMU.86	-	1.77257	-	-	Unknown
SMU.99	fbaA sorG	0.58389	-	-	Energy metabolism; Glycolysis/gluconeogenesis
SMU.104	yicI	0.461912	-	-	Signal transduction; PTS
SMU.114	-	1.9188	-	-	Signal transduction; PTS
SMU.115	-	2.26098	-	-	Signal transduction; PTS
SMU.118	-	0.567548	-	-	Unassigned
SMU.128	adhB acoB	2.89927	-	-	Energy metabolism; Fermentation
SMU.129	adhC yugF acoC	2.76647	-	-	Energy metabolism; Glycolysis/gluconeogenesis
SMU.131	lplA	2.45865	-	-	Protein fate; Protein modification and repair
SMU.132	hipO	2.56748	-	-	Central intermediary metabolism; Other metabolism
SMU.151	-	0.389756	-	-	Unassigned
SMU.154	rpsO	0.596869	-	-	Protein synthesis; Ribosomal proteins: synthesis and modification
SMU.166	-	2.40314	-	-	Hypothetical
SMU.180	-	2.30974	2.85444	-	Unassigned
SMU.183	sloB	0.38439	-	-	Transport and binding proteins; ABC Superfamily: membrane spanning permease
SMU.184	sloC	0.311182	-	-	Transport and binding proteins; ABC Superfamily: substrate-binding protein
					Transport and binding proteins; Cations and iron carrying compounds
SMU.195	-	0.596181	-	-	Hypothetical
SMU.204	-	0.511154	-	-	Hypothetical
SMU.205	-	0.482443	-	-	Unknown
SMU.207	-	0.58189	-	-	Transcription; Transcription factors
SMU.211	-	0.552209	-	-	Hypothetical
SMU.233	ilvC	0.592679	-	-	Amino acid biosynthesis; Pyruvate family
SMU.242	-	0.571299	-	-	Transport and binding proteins; ABC Superfamily: membrane spanning permease
					Transport and binding proteins; ABC Superfamily: substrate-binding protein
SMU.296	-	0.586935	-	-	Unknown
SMU.402	pfl	-	2.75166	-	Energy metabolism; Anaerobic
SMU.423	-	0.460797	-	-	Unassigned - bacteriocin
SMU.424	copY	0.597975	-	-	Regulatory functions; RNA interactions
SMU.534	trpD	0.599059	-	-	Amino acid biosynthesis; Aromatic amino acid family
SMU.561	mutT	1.98487	1.95274	-	DNA metabolism; DNA replication, recombination, and repair
SMU.576	lytR lytT	-	2.15608	-	Signal transduction; Two-component systems
SMU.653	tauC	1.89353	-	-	Transport and binding proteins; ABC Superfamily: membrane spanning permease
SMU.877	aga	1.78701	-	-	Energy metabolism; Sugars - melibiase
SMU.880	msmG	-	1.94116	-	Energy metabolism; Sugars
					Transport and binding proteins; ABC Superfamily: membrane spanning permease
					Transport and binding proteins; Carbohydrates, organic alcohols, and acids
SMU.881	gtfA	2.0909	-	-	Energy metabolism; Sugars
					Transport and binding proteins; Carbohydrates, organic alcohols, and acids
SMU.882	msmK	3.14156	-	-	Energy metabolism; Sugars
					Transport and binding proteins; ABC Superfamily: ATP-binding protein
SMU.886	galK	1.89663	-	-	Energy metabolism; Sugars
SMU.887	galT	1.75015	-	-	Energy metabolism; Sugars
SMU.932	-	2.26701	-	-	Unknown
SMU.934	-	3.34493	-	-	Transport and binding proteins; ABC Superfamily: membrane spanning permease
SMU.957	rplJ	0.57809	-	-	Protein synthesis; Ribosomal proteins: synthesis and modification
SMU.958	-	0.457951	-	-	Hypothetical
SMU.960	rplL	0.616928	-	-	Protein synthesis; Ribosomal proteins: synthesis and modification
SMU.961	-	2.16614	-	-	Unassigned
SMU.962	msmG	2.6159	-	-	Fatty acid and phospholipid metabolism; Degradation
SMU.1016	bccP accB	0.643968	-	-	Fatty acid and phospholipid metabolism; Other
SMU.1067	-	0.325091	0.37793	-	Transport and binding proteins; ABC Superfamily: membrane spanning permease
SMU.1069	-	0.319573	0.336351	-	Hypothetical
SMU.1073	fthS	1.91262	-	-	Amino acid biosynthesis; Aspartate family
					Amino acid biosynthesis; Histidine family
					Biosynthesis of cofactors, prosthetic groups, and carriers; Pantothenate and coenzyme A
					Central intermediary metabolism; One-carbon metabolism
					Purines, pyrimidines, nucleosides, and nucleotides; Purine ribonucleotide biosynthesis
SMU.1078	-	0.61763	-	-	Transport and binding proteins; ABC Superfamily: ATP-binding protein
					Transport and binding proteins; ABC Superfamily: membrane spanning permease
SMU.1080	-	0.629537	-	-	Unknown
SMU.1087	xylH	0.461344	-	-	Cellular processes; Other
SMU.1120	rnsA psaA	0.648506	-	-	Transport and binding proteins; ABC Superfamily: ATP-binding protein
SMU.1286	yitG blt	0.530186	-	-	Cellular processes; Detoxification
SMU.1296	yghU	0.597309	-	-	Biosynthesis of cofactors, prosthetic groups, and carriers; Glutathione and analogs
SMU.1338	mefE	0.589765	-	-	Cellular processes; Detoxification
					Transport and binding proteins; ABC Superfamily: membrane spanning permease
SMU.1342	bacA	0.413607	-	-	Cellular processes; Toxin production and resistance
SMU.1346	bacT btsT	0.572697	-	-	Unassigned
SMU.1366	-	0.576668	0.621179	-	Transport and binding proteins; ABC Superfamily: ATP-binding protein
SMU.1367	-	0.625226	-	-	Unknown
SMU.1402	-	0.453162	-	-	Unknown
SMU.1528	atpD	0.59748	-	-	Energy metabolism; ATP-proton motive force interconversion
SMU.1558	yhdC	1.75489	-	-	Unassigned
SMU.1561	trkB	2.206	2.48701	-	Transport and binding proteins; Cations and iron carrying compounds
SMU.1563	pacL	2.00598	1.9506	-	Transport and binding proteins; Cations and iron carrying compounds
SMU.1564	glg	7.43702	6.53635	-	Energy metabolism; Sugars
SMU.1565	malM	4.93731	5.20631	-	Energy metabolism; Sugars
SMU.1569	malF malC	3.10209	3.48748	-	Transport and binding proteins; ABC Superfamily: membrane spanning permease
SMU.1570	malG malX	2.66529	3.33529	-	Transport and binding proteins; ABC Superfamily: membrane spanning permease
SMU.1571	msmK	2.87086	3.16158	-	Transport and binding proteins; ABC Superfamily: ATP-binding protein
SMU.1587	-	0.599398	-	-	Hypothetical
SMU.1841	scrA	0.557382	-	-	Signal transduction; PTS
SMU.1861	-	0.470652	-	-	Hypothetical
SMU.1879	manN ptnD	0.570764	-	-	Signal transduction; PTS
					Transport and binding proteins; Carbohydrates, organic alcohols, and acids
SMU.1889	-	2.09129	2.39625	-	Hypothetical
SMU.1903	-	0.577864	-	-	Hypothetical
SMU.1904	-	0.563819	-	-	Hypothetical
SMU.1905	-	0.445628	-	-	Hypothetical
SMU.1909	-	0.485316	-	-	Hypothetical
SMU.1910	-	0.549833	-	-	Hypothetical
SMU.1913	-	0.435301	-	-	Hypothetical
SMU.1954	groEL	2.03967	3.70283	-	Cellular processes; Chaperones
SMU.1955	groES	2.51871	4.48242	-	Cellular processes; Chaperones
SMU.2047	ptsG ptaA	1.99798	-	-	Energy metabolism; Sugars
SMU.2133	-	0.629157	-	-	Unknown
SMU.2142	rpiA	0.506517	-	-	Energy metabolism; Pentose phosphate pathway
¾ means not detected.
Some genes present more than one functional class.

## Sheet: 24h
Biofilms 24h: List of genes differentially expressed after cutoff: fold >1.8 or <0.6.
Gene ID	Gene Name	A) 0.5%suc+1%st vs. 1% suc	B) 0.5%suc+1%st vs. 0.5% suc	C) 0.5%suc vs. 1% suc	Functional class annotation
SMU.202	-	-	2.10059	-	Unknown
SMU.606	-	-	0.646006	-	Hypothetical
SMU.625	comEA celA	2.2	-	-	Cellular processes; DNA transformation
SMU.924	tpx	0.6	-	-	Cellular processes; Adaptations to atypical conditions
SMU.940	patB	0.4	-	-	Unassigned
SMU.998	yclQ fatB	-	0.636774	-	Transport and binding proteins; ABC Superfamily: substrate-binding protein
SMU.1067	-	0.4	-	-	Transport and binding proteins; ABC Superfamily: membrane spanning permease
SMU.1068	-	0.4	0.432224	-	Transport and binding proteins; ABC Superfamily: ATP-binding protein
SMU.1069	-	0.5	0.627641	-	Hypothetical
SMU.1161	-	-	0.610281	-	Unknown
SMU.1564	glg	2.1	-	-	Energy metabolism; Sugars
SMU.1570	malG malX	2	-	-	Transport and binding proteins; ABC Superfamily: membrane spanning permease
SMU.1571	msmK	2	-	-	Transport and binding proteins; ABC Superfamily: ATP-binding protein
SMU.1753	-	-	2.50172	-	Unknown
SMU.1760	-	-	2.30063	-	Unknown
SMU.2038	pttB treB	1.8	-	-	Signal transduction; PTS
¾ means not detected.

## Sheet: 30h
Biofilms 30h: List of genes differentially expressed after cutoff: fold >1.8 or <0.6.
Gene ID	Gene Name	A) 0.5%suc+1%st vs. 1% suc	B) 0.5%suc+1%st vs. 0.5% suc	C) 0.5%suc vs. 1% suc	Functional class annotation
SMU.10	divIC	1.98197	-	-	Cellular processes; Cell division
SMU.20	mreC	0.428295	-	-	Cell envelope; Biosynthesis and degradation of murein sacculus and peptidoglycan
SMU.21	mreD rodB	0.638046	-	-	Cell envelope; Biosynthesis and degradation of murein sacculus and peptidoglycan
SMU.31	-	0.640055	-	-	Unknown
SMU.32	purF purB	0.614554	-	-	Purines, pyrimidines, nucleosides, and nucleotides; Purine ribonucleotide biosynthesis
SMU.42	-	0.328206	2.34775	-	Unknown
SMU.44	-	2.28907	0.53165	-	Unknown
SMU.45	-	3.25599	0.574956	-	Hypothetical
SMU.46	-	3.15675	-	-	Hypothetical
SMU.47	-	3.57588	0.575264	-	Hypothetical
SMU.55	-	-	0.497077	-	Hypothetical
SMU.56	-	-	0.635886	-	Unknown
SMU.61	-	-	0.571028	-	Transcription; Transcription factors
SMU.63	-	-	2.12702	-	Unknown
SMU.80	hrcA	-	2.34349	-	Regulatory functions; DNA interactions
SMU.89	-	2.73941	-	-	Transport and binding proteins; Other
SMU.93	tpn	2.17321	-	-	Mobile and extrachromosomal element functions; Transposon functions
SMU.96	rpoE	0.569717	-	-	Transcription; DNA-dependent RNA polymerase
SMU.101	sorC	16.8379	-	-	Signal transduction; PTS
SMU.103	sorA	15.7621	-	-	Signal transduction; PTS
SMU.104	yicI	17.7193	-	-	Signal transduction; PTS
SMU.112	-	2.29808	-	-	Transcription; Transcription factors
SMU.140	gshR gor	1.93142	0.4503	-	Cellular processes; Adaptations to atypical conditions
SMU.145	-	-	1.81581	-	Transport and binding proteins; Other
SMU.149	tpn	5.61001	-	-	Mobile and extrachromosomal element functions; Transposon functions
SMU.154	rpsO	0.6329	-	-	Protein synthesis; Ribosomal proteins: synthesis and modification
SMU.166	-	-	0.616675	-	Hypothetical
SMU.169	rplM	-	2.52623	-	Protein synthesis; Ribosomal proteins: synthesis and modification
SMU.183	sloB	0.626977	-	-	Transport and binding proteins; ABC Superfamily: membrane spanning permease
SMU.184	sloC	0.617859	-	-	Transport and binding proteins; ABC Superfamily: substrate-binding protein
					Transport and binding proteins; Cations and iron carrying compounds
SMU.185	-	0.637513	-	-	Hypothetical
SMU.186	sloR	0.606917	0.560802	-	Cellular processes; Pathogenesis
SMU.217	-	-	2.14784	-	Unknown
SMU.218	-	-	2.00218	-	Transcription; Transcription factors
SMU.219	-	-	1.92587	-	Hypothetical
SMU.222	-	-	0.61424	-	Hypothetical
SMU.229	-	-	0.636362	-	Unknown
SMU.245	mecA	0.59538	-	-	Cellular processes; DNA transformation
SMU.277	-	0.577471	-	-	Hypothetical
SMU.278	-	0.586801	-	-	Hypothetical
SMU.299	ip	0.402477	-	-	Cellular processes; Cell killing
SMU.307	pgi yugL gpi	-	1.82458	-	Energy metabolism; Glycolysis/gluconeogenesis
SMU.333	-	0.578004	-	-	Unknown
SMU.336	rnpA	0.452057	-	-	Transcription; Degradation of RNA
SMU.337	-	0.633269	-	-	Unassigned
SMU.338	jag	0.520704	-	-	Unknown
SMU.355	yhaM cbf1	-	0.646348	-	Unassigned
SMU.363	glnR	0.634151	-	-	Regulatory functions; DNA interactions
SMU.365	ggltA gltB	-	0.570273	-	Amino acid biosynthesis; Glutamate family
SMU.366	gltD	0.559267	0.602774	-	Amino acid biosynthesis; Glutamate family
SMU.367	-	0.597426	0.62124	-	Unassigned
SMU.368	-	0.613193	-	-	Unassigned
SMU.369	-	-	1.76825	-	Unknown
SMU.371	-	-	2.10868	-	Unknown
SMU.373	-	-	4.02663	-	Hypothetical
SMU.382	-	-	0.537777	-	Unknown
SMU.388	-	0.625011	-	-	Transport and binding proteins; Amino acids, peptides, and amines
SMU.389	-	0.59646	-	-	Unknown
SMU.391	-	0.649166	-	-	Unknown
SMU.396	glpF	-	2.00749	-	Transport and binding proteins; Carbohydrates, organic alcohols, and acids
SMU.415	-	-	1.80966	-	Unknown
SMU.416	trmB	-	1.75917	-	Protein synthesis; tRNA and rRNA base modification
SMU.426	copA ctpA	0.607657	-	-	Transport and binding proteins; Cations and iron carrying compounds
SMU.453	mraW yllC	0.606744	-	-	Unassigned
SMU.480	priA	0.598789	-	-	DNA metabolism; DNA replication, recombination, and repair
SMU.490	pflC act	-	0.500299	-	Energy metabolism; Fermentation
SMU.500	yfiA	2.2426	-	-	Protein synthesis; Ribosomal proteins: synthesis and modification
SMU.502	-	1.92348	-	-	Unknown
SMU.526	-	-	0.616735	-	Transcription; Transcription factors
SMU.527	-	-	0.635689	-	Unknown
SMU.530	-	0.62643	-	-	Unknown
SMU.568	glnQ	0.569446	-	-	Transport and binding proteins; ABC Superfamily: ATP-binding protein
SMU.576	lytR lytS	8.74393	-	-	Signal transduction; Two-component systems
SMU.588	-	-	0.606854	-	Unknown
SMU.600	-	0.641047	-	-	Unknown
SMU.605	-	-	0.64815	-	Hypothetical
SMU.627	-	0.64686	-	-	Unknown
SMU.630	-	0.423451	-	-	Unknown
SMU.636	nagB	0.516789	-	-	Central intermediary metabolism; Amino sugars
SMU.639	rimJ	0.630176	-	-	Protein synthesis; Ribosomal proteins: synthesis and modification
SMU.642	-	-	0.634899	-	Hypothetical
SMU.644	coiA	0.628691	-	-	Cellular processes; Competence
SMU.651	-	-	0.530425	-	Transport and binding proteins; ABC Superfamily: substrate-binding protein
SMU.652	msmK	-	0.44136	-	Transport and binding proteins; ABC Superfamily: ATP-binding protein
SMU.653	tauC	-	0.586663	-	Transport and binding proteins; ABC Superfamily: membrane spanning permease
SMU.670	citB acnA	0.563858	-	-	Energy metabolism; TCA cycle
SMU.671	citZ	0.487001	0.629381	-	Energy metabolism; TCA cycle
SMU.672	citC icd	0.399039	0.561796	-	Energy metabolism; TCA cycle
SMU.675	ptsI	1.84628	-	-	Signal transduction; PTS
SMU.677	rmeA	0.45749	2.55429	-	Transcription; Transcription factors
SMU.680	-	0.585461	-	-	Cellular processes; Adaptations to atypical conditions
SMU.681	-	-	1.87053	-	Unknown
SMU.683	-	2.59479	-	-	Unknown
SMU.684	-	2.6373	-	-	Hypothetical
SMU.685	-	2.28844	-	-	Hypothetical
SMU.698	rpmI	0.624769	-	-	Protein synthesis; Ribosomal proteins: synthesis and modification
SMU.701	-	-	0.562519	-	Unassigned
SMU.702	ydbF	-	0.620633	-	Transcription; Transcription factors
SMU.727	merR	-	0.561836	-	Regulatory functions; General regulatory
SMU.728	-	-	0.635803	-	Unassigned
SMU.735	-	0.600784	-	-	Hypothetical
SMU.743	-	-	0.648878	-	Unassigned
SMU.744	ftsY	-	0.577216	-	Protein fate; Protein and peptide secretion and trafficking
SMU.750	-	-	0.602118	-	Hypothetical
SMU.758	-	0.542895	1.89666	-	Unknown
SMU.771	-	0.51252	2.65758	-	Hypothetical
SMU.781	tyrA	-	0.600917	-	Amino acid biosynthesis; Aromatic amino acid family
SMU.782	-	-	0.544921	-	Unknown
SMU.786	pheA	-	0.629048	-	Amino acid biosynthesis; Aromatic amino acid family
SMU.791	-	2.72878	-	-	Hypothetical
SMU.793	-	0.613946	-	-	Unknown
SMU.799	-	2.03219	-	-	Unknown
SMU.813	yabB	-	0.584096	-	Hypothetical
SMU.814	mutT	-	0.582898	-	Unassigned
SMU.823	-	0.612365	-	-	Unknown
SMU.824	rmlD	0.61831	-	-	Cell envelope; Biosynthesis and degradation of surface polysaccharides and lipopolysaccharides
SMU.831	-	-	0.497412	-	Unknown
SMU.832	-	-	0.567436	-	Hypothetical
SMU.833	gtrB ybaI	-	0.531445	-	Unassigned
SMU.835	-	-	0.484157	-	Unknown
SMU.836	-	-	0.501043	-	Hypothetical
SMU.845	-	-	0.569047	-	Unknown
SMU.873	metE metC	-	0.499956	-	Amino acid biosynthesis; Aspartate family
SMU.876	msmR	2.64662	-	-	Regulatory functions; Two component system
					Transport and binding proteins; Carbohydrates, organic alcohols, and acids
SMU.890	-	0.520307	-	-	Unknown
SMU.891	hsdM	0.587831	-	-	DNA metabolism; Restriction/modification
SMU.893	prrC	-	0.607397	-	Transcription; RNA processing
SMU.895	-	0.466749	-	-	Unknown
SMU.896	-	0.599253	-	-	Unknown
SMU.898	-	0.640347	-	-	Unknown
SMU.902	ypjG	-	0.649974	-	Transport and binding proteins; ABC Superfamily: ATP-binding protein
SMU.909	mln	-	0.589672	-	Transport and binding proteins; ABC Superfamily: membrane spanning permease
SMU.921	-	0.632421	-	-	Transcription; Transcription factors
SMU.925	-	0.517714	-	-	Hypothetical
SMU.928	kinF	0.603085	-	-	Signal transduction; Two-component systems
SMU.929	-	0.564501	-	-	Unknown
SMU.939	fni	-	0.613268	-	Central intermediary metabolism; Other
SMU.941	-	0.590948	-	-	Unknown
SMU.944	thyA	0.636079	-	-	Biosynthesis of cofactors, prosthetic groups, and carriers; Folic acid
					Purines, pyrimidines, nucleosides, and nucleotides; Pyrimidine ribonucleotide biosynthesis
SMU.947	dfr dhfr dyr	0.642344	-	-	Biosynthesis of cofactors, prosthetic groups, and carriers; Folic acid
SMU.952	mmuM	-	0.470358	-	Energy metabolism; Amino acids and amines
SMU.958	-	0.546199	2.40409	-	Hypothetical
SMU.963	-	-	0.596576	-	Cell envelope; Biosynthesis and degradation of surface polysaccharides and lipopolysaccharides
					Energy metabolism; Biosynthesis and degradation of polysaccharides
SMU.977	licT	-	0.450485	-	Transcription; Transcription factors
SMU.980	bglP ptbA	3.57888	-	-	Transport and binding proteins; Carbohydrates, organic alcohols, and acids
SMU.988	cls	0.572264	-	-	Fatty acid and phospholipid metabolism; Biosynthesis
SMU.989	asd	0.563721	-	-	Amino acid biosynthesis; Aspartate family
SMU.991	-	0.472369	-	-	Unknown
SMU.995	yclN	0.593661	-	-	Transport and binding proteins; ABC Superfamily: membrane spanning permease
SMU.996	yclN	0.621921	-	-	Transport and binding proteins; ABC Superfamily: membrane spanning permease
SMU.997	yclP fecE	0.628947	0.571786	-	Transport and binding proteins; ABC Superfamily: ATP-binding protein
SMU.998	yclQ fatB	0.606552	0.510056	-	Transport and binding proteins; ABC Superfamily: substrate-binding protein
SMU.1010	citC	2.07117	0.568028	-	Energy metabolism; Fermentation
					Energy metabolism; TCA cycle
SMU.1017	oadB	-	0.610784	-	Amino acid biosynthesis; Pyruvate family
SMU.1018	-	-	0.610721	-	Hypothetical
SMU.1019	citD	-	0.550206	-	Energy metabolism; Fermentation
					Energy metabolism; TCA cycle
SMU.1020	citE	-	0.561822	-	Energy metabolism; Fermentation
					Energy metabolism; TCA cycle
SMU.1021	citF cilA	-	0.515973	-	Energy metabolism; Fermentation
					Energy metabolism; TCA cycle
SMU.1023	oadA pycB	-	0.474968	-	Amino acid biosynthesis; Pyruvate family
SMU.1025	rmaA slyA	0.365652	-	-	Transcription; Transcription factors
SMU.1041	ecsA yfiL	0.628664	-	-	Transport and binding proteins; ABC Superfamily: ATP-binding protein
SMU.1043	pta	3.34653	-	-	Energy metabolism; Fermentation
SMU.1052	-	2.55485	-	-	Unknown
SMU.1062	bet busAB	-	0.621725	-	Transport and binding proteins; ABC Superfamily: membrane spanning permease
SMU.1067	-	2.1295	-	-	Transport and binding proteins; ABC Superfamily: membrane spanning permease
SMU.1068	-	2.02352	-	-	Transport and binding proteins; ABC Superfamily: ATP-binding protein
SMU.1070	-	-	1.86699	-	Unknown
SMU.1075	dfp dpfA	1.86667	-	-	Biosynthesis of cofactors, prosthetic groups, and carriers; Pantothenate and coenzyme A
SMU.1080	-	-	0.612819	-	Unknown
SMU.1096	atmD proV choQ	0.59385	-	-	Transport and binding proteins; ABC Superfamily: ATP-binding protein
SMU.1109	-	0.48144	-	-	Unknown
SMU.1116	-	-	0.607528	-	Hypothetical
SMU.1117	nox-2 nox naoX	2.16192	-	-	Energy metabolism; Glycolysis/gluconeogenesis
SMU.1124	pdp	1.85424	-	-	Purines, pyrimidines, nucleosides, and nucleotides; Salvage of nucleosides and nucleotides
SMU.1126	coaA	1.99631	-	-	Biosynthesis of cofactors, prosthetic groups, and carriers; Pantothenate and coenzyme A
SMU.1131	-	-	2.12132	-	Hypothetical
SMU.1134	pstB atmD	-	0.627118	-	Transport and binding proteins; ABC Superfamily: ATP-binding protein
SMU.1155	-	3.51052	-	-	Hypothetical
SMU.1156	-	2.12719	-	-	Hypothetical
SMU.1157	-	2.23365	-	-	Unknown
SMU.1168	psaR yjaD	0.60385	2.08452	-	Transcription; Transcription factors
SMU.1172	-	-	0.60997	-	Unknown
SMU.1175	dagA	0.541195	-	-	Transport and binding proteins; Amino acids, peptides, and amines
SMU.1177	atmA abp aatB	-	0.56588	-	Transport and binding proteins; ABC Superfamily: substrate-binding protein
SMU.1191	pfk pfkA	0.645743	-	-	Energy metabolism; Glycolysis/gluconeogenesis
SMU.1196	-	0.480258	-	-	Unknown
SMU.1201	-	0.62381	-	-	Unknown
SMU.1206	-	-	0.608768	-	Unknown
SMU.1211	-	0.62702	-	-	Unknown
SMU.1213	dnt cpdB	-	0.638675	-	Purines, pyrimidines, nucleosides, and nucleotides; Salvage of nucleosides and nucleotides
SMU.1227	deoD	-	0.648824	-	Purines, pyrimidines, nucleosides, and nucleotides; Salvage of nucleosides and nucleotides
SMU.1237	-	0.63977	-	-	Hypothetical
SMU.1241	uvrC	-	0.601945	-	DNA metabolism; DNA replication, recombination, and repair
SMU.1247	eno enoA	0.644813	-	-	Energy metabolism; Glycolysis/gluconeogenesis
SMU.1260	-	-	0.455016	-	Unknown
SMU.1261	hisE	-	0.380903	-	Amino acid biosynthesis; Histidine family
SMU.1262	-	-	0.492178	-	Hypothetical
SMU.1265	hisA	-	0.554306	-	Amino acid biosynthesis; Histidine family
SMU.1266	hisH	-	0.598068	-	Amino acid biosynthesis; Histidine family
SMU.1267	-	-	0.566933	-	Hypothetical
SMU.1270	hisD	-	0.600709	-	Amino acid biosynthesis; Histidine family
SMU.1298	rpmE	0.494094	1.91033	-	Protein synthesis; Ribosomal proteins: synthesis and modification
SMU.1316	-	-	1.77543	-	Hypothetical
SMU.1334	sfp	3.3593	-	-	Unassigned
SMU.1336	pksD	2.75677	0.644446	-	Unknown
SMU.1337	-	2.60305	0.434625	-	Unassigned
SMU.1338	mefE	4.212	-	-	Cellular processes; Detoxification
					Transport and binding proteins; ABC Superfamily: membrane spanning permease
SMU.1339	bacC	2.75043	-	-	Cellular processes; Toxin production and resistance
SMU.1340	bacA	4.48272	-	-	Cell envelope; Surface structures
					Cellular processes; Toxin production and resistance
SMU.1341	grs mycB	2.7027	-	-	Cellular processes; Toxin production and resistance
SMU.1343	pksC pksL	2.28935	-	-	Cellular processes; Protein and peptide secretion
SMU.1356	tpn	-	0.470522	-	Mobile and extrachromosomal element functions; Transposon functions
SMU.1363	tpn	-	0.58395	-	Mobile and extrachromosomal element functions; Transposon functions
SMU.1375	yqkA	0.599251	-	-	Unknown
SMU.1384	leuA	0.626096	-	-	Amino acid biosynthesis; Pyruvate family
SMU.1392	-	-	0.630497	-	Unknown
SMU.1403	-	1.93665	-	-	Unknown
SMU.1404	-	1.86842	-	-	Unknown
SMU.1405	-	1.98301	-	-	Unknown
SMU.1423	pdhA acoA	29.1665	-	-	Energy metabolism; Fermentation
SMU.1437	yvyH	0.585109	-	-	Central intermediary metabolism; Amino sugars:
SMU.1444	yqgA	0.61757	-	-	Unassigned
SMU.1445	livG	0.61807	-	-	Transport and binding proteins; ABC Superfamily: ATP-binding protein
SMU.1453	-	-	0.643314	-	Unknown
SMU.1477	miaA	0.549182	-	-	Protein synthesis; tRNA and rRNA base modification
SMU.1479	-	0.49231	-	-	Unknown
SMU.1487	-	-	0.466649	-	Unknown
SMU.1488	-	2.98585	-	-	Unknown
SMU.1489	lacX galM	2.9221	-	-	Energy metabolism; Glycolysis/gluconeogenesis
SMU.1491	lacE	3.8589	-	-	Signal transduction; PTS
SMU.1493	lacD	3.38595	-	-	Energy metabolism; Sugars
SMU.1494	lacC	3.53625	-	-	Energy metabolism; Sugars
SMU.1495	lacB rpiB	2.82307	-	-	Energy metabolism; Sugars
SMU.1502	-	0.521596	1.94432	-	Unknown
SMU.1521	gnlM	-	0.637441	-	Transport and binding proteins; ABC Superfamily: membrane spanning permease
SMU.1522	glnP	-	0.558103	-	Transport and binding proteins; ABC Superfamily: membrane spanning permease
SMU.1541	pulA	-	0.542339	-	Energy metabolism; Sugars
SMU.1546	-	-	0.642388	-	Unknown
SMU.1561	trkB	1.94845	-	-	Transport and binding proteins; Cations and iron carrying compounds
SMU.1563	pacL	2.05963	-	-	Transport and binding proteins; Cations and iron carrying compounds
SMU.1566	malR rliA	2.14503	3.61973	-	Regulatory functions; DNA interactions
SMU.1571	msmK	26.0885	3.29506	-	Transport and binding proteins; ABC Superfamily: ATP-binding protein
SMU.1572	murZ	0.622064	-	-	Cell envelope; Biosynthesis and degradation of murein sacculus and peptidoglycan
SMU.1575	-	2.65247	0.602297	-	Hypothetical
SMU.1576	-	2.39437	-	-	Hypothetical
SMU.1578	birA	0.627681	-	-	Protein fate; Protein modification and repair
SMU.1579	-	0.585448	-	-	Hypothetical
SMU.1581	dnaX dnaH	-	0.642204	-	DNA metabolism; DNA replication, recombination, and repair
SMU.1582	-	-	0.638949	-	Unknown
SMU.1585	-	0.478712	-	-	Transcription; Transcription factors
SMU.1586	thrS	-	0.541759	-	Protein synthesis; tRNA aminoacylation
SMU.1591	ccpA regM	2.03787	-	-	Regulatory functions; DNA interactions
SMU.1593	-	0.601736	-	-	Unknown
SMU.1596	celB lacE	13.4213	0.410497	-	Signal transduction; PTS
SMU.1610	rpmG	-	0.535401	-	Protein synthesis; Ribosomal proteins: synthesis and modification
SMU.1611	pmrA	0.635112	-	-	Cellular processes; Detoxification
					Transport and binding proteins; Other
SMU.1632	mtnN	0.594002	-	-	Purines, pyrimidines, nucleosides, and nucleotides; Salvage of nucleosides and nucleotides
SMU.1641	-	0.566951	-	-	Unknown
SMU.1644	-	0.473348	-	-	Unknown
SMU.1651	arsC	0.591164	-	-	Cellular processes; Detoxification
SMU.1652		0.585437	-	-	DNA metabolism; DNA replication, recombination, and repair
SMU.1654	-	0.501614	-	-	Unassigned
SMU.1655	-	0.482841	-	-	Hypothetical
SMU.1657	glnB	0.360477	-	-	Amino acid biosynthesis; Glutamate family
SMU.1658	nrgA	0.300209	-	-	Transport and binding proteins; Cations and iron carrying compounds
SMU.1665	livF	0.648491	-	-	Transport and binding proteins; ABC Superfamily: ATP-binding protein
SMU.1666	livG	0.612982	-	-	Transport and binding proteins; ABC Superfamily: ATP-binding protein
SMU.1667	livM	0.564195	-	-	Transport and binding proteins; ABC Superfamily: membrane spanning permease
SMU.1668	livH	0.593497	-	-	Transport and binding proteins; ABC Superfamily: membrane spanning permease
SMU.1670	-	0.581151	-	-	Unknown
SMU.1671	-	0.621802	2.07639	-	Unknown
SMU.1693	-	0.603503	-	-	Unassigned
SMU.1705	-	0.649245	-	-	Unknown
SMU.1706	-	0.576159	-	-	Unknown
SMU.1707	trmH	0.604306	-	-	Protein synthesis; tRNA and rRNA base modification
SMU.1713	scpA	-	0.556554	-	Cellular processes; Cell division
SMU.1713	scpA	-	0.556554	-	DNA metabolism; Chromosome-associated proteins
SMU.1722	-	0.617043	-	-	Unknown
SMU.1724	cspR	-	1.79497	-	Protein synthesis; tRNA and rRNA base modification
SMU.1729	pabC	1.92427	-	-	Biosynthesis of cofactors, prosthetic groups, and carriers; Folic acid
SMU.1730	-	-	0.550751	-	Unassigned
SMU.1771	-	3.03051	-	-	Hypothetical
SMU.1772	-	3.04357	-	-	Hypothetical
SMU.1773	-	1.86508	-	-	Unknown
SMU.1780	recX	-	2.28724	-	Regulatory functions; Other
SMU.1781	-	-	2.0071	-	Unknown
SMU.1787	-	0.447923	2.11655	-	Protein fate; Protein and peptide secretion and trafficking
SMU.1792	-	-	0.519451	-	Hypothetical
SMU.1824	codY	-	1.81191	-	Regulatory functions; DNA interactions
SMU.1834	alr	-	0.624885	-	Cell envelope; Biosynthesis and degradation of murein sacculus and peptidoglycan
SMU.1843	scrB	1.79542	-	-	Energy metabolism; Sugars
SMU.1844	scrR	-	0.613162	-	Regulatory functions; DNA interactions
SMU.1849	ccpA regM	-	0.612161	-	Cellular processes; DNA transformation
SMU.1862	-	2.84934	-	-	Hypothetical
SMU.1875	recD	-	0.581568	-	DNA metabolism; DNA replication, recombination, and repair
SMU.1882	-	-	0.53931	-	Hypothetical
SMU.1895	-	0.539828	-	-	Hypothetical
SMU.1896	-	0.485241	-	-	Hypothetical
SMU.1897	-	0.64406	-	-	Transport and binding proteins; ABC Superfamily: ATP-binding protein
SMU.1902	-	-	0.545354	-	Hypothetical
SMU.1908	-	-	0.576578	-	Hypothetical
SMU.1909	-	-	0.648794	-	Hypothetical
SMU.1916	comD iH hk08	-	0.645633	-	Signal transduction; Two-component systems
SMU.1917	comE	-	0.604829	-	Signal transduction; Two-component systems
SMU.1923		0.649195	-	-	Unknown
SMU.1937	cnhA	-	0.564376	-	Unassigned
SMU.1942	atmA	-	1.99341	-	Transport and binding proteins; ABC Superfamily: substrate-binding protein
SMU.1947	nusG	-	1.89464	-	Transcription; Transcription factors
SMU.1956	-	0.612774	-	-	Unknown
SMU.1969	-	0.582421	-	-	Unassigned
SMU.1976	-	0.573359	-	-	Unknown
SMU.1983	comYD cglD comGD	0.536769	-	-	Cellular processes; DNA transformation
SMU.1988	-	0.583371	-	-	Unassigned
SMU.1992	tyrS	-	1.78622	-	Protein synthesis; tRNA aminoacylation
SMU.1997	comX	0.626938	2.54683	-	Cellular processes; DNA transformation
SMU.2000	rl17 rplQ	-	2.29514	-	Protein synthesis; Ribosomal proteins: synthesis and modification
SMU.2001	rpoA	-	2.50018	-	Transcription; DNA-dependent RNA polymerase
SMU.2002	rs11 rpsK	-	2.58585	-	Protein synthesis; Ribosomal proteins: synthesis and modification
SMU.2003	rs13 rpsM	0.593192	3.10727	-	Protein synthesis; Ribosomal proteins: synthesis and modification
SMU.2021	rs3 rpsC	-	1.77527	-	Protein synthesis; Ribosomal proteins: synthesis and modification
SMU.2031	tfs tufA	0.631313	2.38441	-	Protein synthesis; Translation factors
SMU.2040	treR	0.549467	-	-	Regulatory functions; General regulatory
SMU.2042	dexA dexT	-	0.564581	-	Energy metabolism; Sugars
SMU.2046	-	18.0687	6.57919	-	Unknown
SMU.2063	hemH visA hemZ	-	0.611529	-	Biosynthesis of cofactors, prosthetic groups, and carriers; Heme and porphyrin
SMU.2067	csbB	0.592938	-	-	Unassigned
SMU.2071	nrdG	0.619051	-	-	Energy metabolism; Anaerobic
SMU.2072	-	0.625009	-	-	Unassigned
SMU.2073	-	0.631829	-	-	Unknown
SMU.2074	nrdD	0.625257	-	-	Purines, pyrimidines, nucleosides, and nucleotides; 2'-Deoyribonucleotide metabolism
SMU.2076	-	-	1.79461	-	Hypothetical
SMU.2102	hisS	0.611151	-	-	Protein synthesis; tRNA aminoacylation
SMU.2129	-	0.616231	-	-	Unknown
SMU.2138	dnaC	0.606277	-	-	DNA metabolism; DNA replication, recombination, and repair
SMU.2139	rplI r19	0.597606	-	-	Protein synthesis; Ribosomal proteins: synthesis and modification
SMU.2140	-	0.322247	-	-	Unknown
SMU.2141	gidA	0.576932	-	-	Cellular processes; Cell division
SMU.2154	-	0.530618	-	-	Unassigned
SMU.2161	-	0.620051	-	-	Unknown
SMU.2162	-	0.493067	2.10835	-	Unknown

## Sheet: 34h
Biofilms 34h: List of genes differentially expressed after cutoff: fold >1.8 or <0.6.
Gene ID	Gene Name	A) 0.5%suc+1%st vs. 1% suc	B) 0.5%suc+1%st vs. 0.5% suc	C) 0.5%suc vs. 1% suc	Functional class annotation
SMU.105	scrR lacI	4.4	-	-	Regulatory functions; General regulatory
SMU.149	tpn	2.9	-	-	Mobile and extrachromosomal element functions; Transposon functions
SMU.200	-	-	2	-	Hypothetical
SMU.366	gltD	-	0.625	-	Amino acid biosynthesis; Glutamate family
SMU.756	-	0.5	-	-	Unknown
SMU.870	lacR fruR fxpA	2.3	-	-	Regulatory functions; DNA interactions
SMU.1294	flaW	0.5	-	-	Unassigned
SMU.1442	-	0.5	-	-	Unknown
SMU.1502	-	0.6	-	-	Unknown
SMU.1821	gatC	-	0.526316	-	Protein synthesis; tRNA and rRNA base modification
SMU.1895	-	0.5	-	-	Hypothetical
SMU.2047	ptsG ptaA	2.9	-	-	Energy metabolism; Sugars
¾ means not detected.

## Sheet: Time course analysis
Time course analysis of biofilms 21, 30, 24 and 34h: List of genes differentially expressed, in sucrose plus starch vs. sucrose-alone, after cutoff: fold >1.8 or <0.6.
Gene ID	Gene Name	21h	24h	30h	34h	Functional class annotation
SMU.104	yicI	0.5	-	17.7	-	Signal transduction; PTS
SMU.149	tpn	-	-	5.6	2.9	Mobile and extrachromosomal element functions; Transposon functions
SMU.154	rpsO	0.6	-	0.6	-	Protein synthesis; Ribosomal proteins: synthesis and modification
SMU.183	sloB	0.4	-	0.6	-	Transport and binding proteins; ABC Superfamily: membrane spanning permease
SMU.184	sloC	0.3	-	0.6	-	Transport and binding proteins; ABC Superfamily: substrate-binding protein
						Transport and binding proteins; Cations and iron carrying compounds
SMU.366	gltD	-	-	0.6	0.6	Amino acid biosynthesis; Glutamate family
SMU.576	lytR lytT	2.2	-	8.7	-	Signal transduction; Two-component systems
SMU.653	tauC	1.9	-	0.6	-	Transport and binding proteins; ABC Superfamily: membrane spanning permease
SMU.958	-	0.5	-	0.5	-	Hypothetical
SMU.1067	-	0.4	0.4	2.1	-	Transport and binding proteins; ABC Superfamily: membrane spanning permease
SMU.1068	-	-	0.4	2	-	Transport and binding proteins; ABC Superfamily: ATP-binding protein
SMU.1069	-	0.3	0.5	-	-	Hypothetical
SMU.1080	-	0.6	-	0.6	-	Unknown
SMU.1338	mefE	0.6	-	4.2	-	Cellular processes; Detoxification
						Transport and binding proteins; ABC Superfamily: membrane spanning permease
SMU.1502	-	-	-	0.5	0.6	Unknown
SMU.1561	trkB	2.5	-	1.9	-	Transport and binding proteins; Cations and iron carrying compounds
SMU.1563	pacL	2	-	2.1	-	Transport and binding proteins; Cations and iron carrying compounds
SMU.1564	glg	6.5	2.1	-	-	Energy metabolism; Sugars
SMU.1570	malG malX	3.3	2	-	-	Transport and binding proteins; ABC Superfamily: membrane spanning permease
SMU.1571	msmK	3.2	2	26.1	-	Transport and binding proteins; ABC Superfamily: ATP-binding protein
SMU.1895	-	-	-	0.5	0.5	Hypothetical
SMU.1909	-	0.5	-	0.6	-	Hypothetical
SMU.2047	ptsG ptaA	2	-	-	2.9	Energy metabolism; Sugars
¾ means not detected.
